# Supplementary material for: Toxicity of phthalate esters to lettuce (Lactuca sativa) and the soil microbial community under different soil conditions
Source: PLoS One. 2018 Dec 20;13(12):e0208111. doi: 10.1371/journal.pone.0208111 (PMC6301558; doi:10.1371/journal.pone.0208111)
Supplement: S1 File — (XLSX) [file pone.0208111.s004.xlsx]

## Sheet: Sheet1
	leaf area
		W35%	W60%	W85%	OM3.0%	OM4.5%
	B1-7.0	-0.12	-0.43	-0.18	-0.39	-0.23
	B2-7.0	0.16	0.09	0.33	0.03	-0.08
	B3-7.0	0.15	0.08	0.425	0.231	0.117
	H1-7.0	0.28	3.58	0.613	3.52	3.61
	H2-7.0	-0.11	3.18	0.498	2.692	2.374
	H3-7.0	-0.1	2.27	0.137	2.11	1.873
	B1-8.5	0.13	0.101	0.108	5.28	5.581
	B2-8.5	-0.09	-0.098	-0.28	1.27	4.373
	B3-8.5	0.19	-0.087	0.163	0.979	3.956
	H1-8.5	0.85	2.135	0.318	2.24	2.317
	H2-8.5	0.88	0.272	-0.298	0.221	0.197
	H3-8.5	0.92	0.868	0.136	1.374	1.845
	Biomass change
		W35%	W60%	W85%	OM3.0%	OM4.5%
	B1-7.0	-0.02	0.017	0.019	0.015	0.016
	B2-7.0	0.02	0.011	0.031	0.021	0.009
	B3-7.0	0.023	0.016	0.033	0.019	0.018
	H1-7.0	-0.02	0.382	0.021	0.0386	0.0246
	H2-7.0	0.02	0.264	0.019	0.041	0.033
	H3-7.0	0.028	0.171	0.012	0.036	0.029		1
								5
	B1-8.5	0.022	-0.032	0.06	0.021	0.011		20
	B2-8.5	0.052	-0.128	0.322	-0.133	-0.137
	B3-8.5	0.007	-0.084	0.028	-0.092	-0.056
	H1-8.5	0.058	0.889	0.328	0.902	0.968
	H2-8.5	0.062	0.255	0.051	0.267	0.356
	H3-8.5	0.489	0.508	0.617	0.556	0.669
	Change of total protein content
		W35%	W60%	W85%	OM3.0%	OM4.5%
	B1-7.0	0.012	0.008	0.008	0.096	0.056
	B2-7.0	0.63	0.013	0.527	0.203	0.138
	B3-7.0	0.836	1.382	0.517	1.106	0.7323
	H1-7.0	0.693	1.469	1.233	1.823	1.703
	H2-7.0	0.861	0.063	0.623	1.898	1.812
	H3-7.0	0.998	0.081	0.396	1.868	1.796
	B1-8.5	1.787	1.568	0.067	0.121	0.068
	B2-8.5	0.103	1.868	0.435	1.453	1.218
	B3-8.5	1.231	0.266	0.108	0.273	0.016
	H1-8.5	0.268	0.019	0.157	0.213	0.019
	H2-8.5	0.385	0.015	0.366	0.306	0.016
	H3-8.5	0.577	0.498	0.551	0.457	0.018
	Change of TSS content
		W35%	W60%	W85%	OM3.0%	OM4.5%
	B1-7.0	0.92	0.312	0.603	0.338	0.313
	B2-7.0	1.393	0.998	1.138	0.752	0.513
	B3-7.0	1.903	1.675	1.837	0.913	1.343
	H1-7.0	0.233	0.325	0.361	0.785	0.648
	H2-7.0	0.248	0.433	0.412	0.645	0.752
	H3-7.0	0.482	0.752	0.612	0.512	0.603
	B1-8.5	0.435	0.425	0.543	0.861	0.821
	B2-8.5	0.967	1.023	0.988	1.132	1.127
	B3-8.5	1.462	1.623	1.523	1.702	1.633
	H1-8.5	0.201	0.468	0.352	0.452	0.487
	H2-8.5	0.203	0.451	0.395	0.461	0.501	1
	H3-8.5	0.261	0.486	0.428	0.842	0.499	5
							20
	Change of FAA content
		W35%	W60%	W85%	OM3.0%	OM4.5%
	B1-7.0	9.92	10.83	9.88	10.52	9.56
	B2-7.0	11.37	12.36	12.25	12.17	9.68
	B3-7.0	13.82	13.28	14.26	13.19	13.12
	H1-7.0	0.98	3.63	2.31	2.21	2.2
	H2-7.0	1.32	4.02	2.52	2.58	2.61
	H3-7.0	0.73	4.01	2.28	2.43	2.42
	B1-8.5	4.133	3.53	2.53	2.41	2.4
	B2-8.5	4.9652	4.28	3.88	2.67	2.59
	B3-8.5	7.31	5.63	6.21	3.03	3.28
	H1-8.5	1.13	1.21	1.02	1.15	1.19
	H2-8.5	1.28	1.313	1.11	1.28	1.33
	H3-8.5	0.963	1.332	1.334	0.99	1.12
					1
					5
					20
	Change of •O2- activity
		W35%	W60%	W85%	OM3.0%	OM4.5%
	B1-7.0	14.82	2.37	18.23	2.58	1.29
	B2-7.0	10.23	4.68	16.28	2.69	2.73
	B3-7.0	13.37	7.45	23.22	4.08	4.11
	H1-7.0	14.15	2.28	1.21	2.55	1.33
	H2-7.0	12.13	5.63	1.96	3.84	2.92
	H3-7.0	9.56	4.02	3.98	3.02	1.67
	B1-8.5	29.91	28.98	28.57	27.22	25.13
	B2-8.5	26.33	25.73	23.21	24.33	23.18
	B3-8.5	25.58	19.62	21.13	17.32	15.21
	H1-8.5	10.33	23.11	11.82	21.78	18.99
	H2-8.5	12.79	11.87	12.37	10.83	9.537
	H3-8.5	14.28	19.83	16.38	16.69	13.62
	Change of Vc content
		W35%	W60%	W85%	OM3.0%	OM4.5%
	B1-7.0	3.81	12.18	13.28	6.52	8.03
	B2-7.0	11.87	16.22	17.632	13.37	15.21
	B3-7.0	18.35	21.33	18.98	18.36	18.82
	H1-7.0	1.28	6.73	12.88	17.32	15.17
	H2-7.0	15.42	21.38	17.35	18.63	16.38
	H3-7.0	11.03	22.56	21.39	16.38	19.21
	B1-8.5	5.38	12.31	13.58	13.62	12.13
	B2-8.5	17.33	6.38	16.85	7.031	9.88
	B3-8.5	15.62	19.03	19.62	18.21	18.57
	H1-8.5	1.08	1.52	1.39	1.03	3.05
	H2-8.5	6.33	8.86	5.98	11.32	12.75
	H3-8.5	4.98	5.28	8.33	5.22	1.97
	Change of chlorophyll a content
		B3-7.0	H3-7.0	B3-8.5	H3-8.5
	W35%	0.076	0.011	0.048	0.0105
	W60%	0.069	0.001	0.047	0.001
	W85%	0.053	0.001	0.051	0.001
	OM1.5%	0.053	0.001	0.051	0.001
	OM3.0%	0.072	0.001	0.054	0.001
	OM4.5%	0.078	0.001	0.058	0.001
	Change of carotenoid content
		B3-7.0	H3-7.0	B3-8.5	H3-8.5
	OM1.5%-W35%	26.2	6.5	30.8	3.8
	OM1.5%-W60%	46.7	11.3	31.5	8.8
	OM1.5%-W85%	44.2	18.6	32.1	11.2
	OM1.5%	44.2	18.6	32.1	11.2
	OM3.0%-W60%	35.6	31.7	34.3	12.3
	OM4.5%-W60%	36.8	34.1	36.8	18.6
		B3-7.0	H3-7.0	B3-8.5	H3-8.5
	OM1.5%-W35%	26.2	6.5	30.8	3.8
	OM1.5%-W60%	26.7	11.3	31.5	8.8
	OM1.5%-W85%	34.2	18.6	32.1	11.2
	OM3.0%-W60%	35.6	31.7	34.3	12.3
	OM4.5%-W60%	36.8	34.1	36.8	18.6
		0.72	0.78	0.94	0.86
		1.07	0.75	0.99	0.84
		0.92	0.88	0.75	0.94
		0.88	0.74	0.68	1.08
		0.91	0.79	0.94	0.73
		B3-7.0	H3-7.0	B3-8.5	H3-8.5
	OM1.5%-W35%	0.076	0.011	0.048	0.0105
	OM1.5%-W60%	0.069	0.001	0.047	0.001
	OM1.5%-W85%	0.053	0.001	0.051	0.001
	OM3.0%-W60%	0.072	0.001	0.054	0.001
	OM4.5%-W60%	0.078	0.001	0.058	0.001
		0.003	0.0001	0.0021	0.0001
		0.0025	0.0001	0.0023	0.0001
		0.0031	0.0001	0.0016	0.0001
		0.0013	0.0001	0.0012	0.0001
		0.0027	0.0001	0.001	0.0001

## Sheet: Sheet2
					DBP concentration (mg/kg DW)	Organic acids content	Vitamin C content	TSS content	FAA content
					0	0.2012a ± 0.0223	0.5030a ± 0.441	18.4343a ± 0.288	0.6457a ± 0.0469
					5	0.1748b ± 0.0591	0.3700b ± 0.289	25.6041b ± 0.576	0.5382ab ± 0.0389
					10	0.1631c ± 0.0212	0.3121c ± 0.441	28.4972c ± 0.491	0.4201bc ± 0.0308
					20	0.1422d ± 0.0234	0.2400d ± 0.577	30.6347d ± 0.274	0.3183c ± 0.0173
					40	0.1203e ± 0.0286	0.1422e ± 0.601	46.6731e ± 0.227	0.3033c ± 0.0473
			(mg/g DW)
			content
			(mg/g DW)
			Soluble sugar		DBP concentration (mg/kg DW)	Organic acids content	Vitamin C content	TSS content	FAA content
			content		0	0.2012	0.503	18.4343	0.6457
			(mg/g DW)		5	0.1748	0.37	25.6041	0.5382
			Soluble protein		10	0.1631	0.3121	28.4972	0.4201
			content		20	0.1422	0.24	30.6347	0.3183
			(mg/g DW)		40	0.1203	0.1422	46.6731	0.3033
